# Supplementary material for: Locus-Specific Bisulfate NGS Sequencing of GSTP1, RNF219, and KIAA1539 Genes in the Total Pool of Cell-Free and Cell-Surface-Bound DNA in Prostate Cancer: A Novel Approach for Prostate Cancer Diagnostics
Source: Cancers (Basel). 2023 Jan 9;15(2):431. doi: 10.3390/cancers15020431 (PMC9856824; doi:10.3390/cancers15020431)
Supplement: Supplementary file 1 [file cancers-15-00431-s001.zip]

Archive with 2 entries (2 files):
- Supplementary  Figure S1.jpeg
- Supplementary Table S1.xlsx
