# Supplementary material for: Locus-Specific Bisulfate NGS Sequencing of GSTP1, RNF219, and KIAA1539 Genes in the Total Pool of Cell-Free and Cell-Surface-Bound DNA in Prostate Cancer: A Novel Approach for Prostate Cancer Diagnostics
Source: Cancers (Basel). 2023 Jan 9;15(2):431. doi: 10.3390/cancers15020431 (PMC9856824; doi:10.3390/cancers15020431)
Supplement: Supplementary file 1 [file cancers-15-00431-s001.zip › Supplementary Table S1.xlsx]

## Sheet: Лист1
Table S1. Diagnostic value of individual cytosine or paired methylation cytosines status when PCa patients are compared with HD.
	P-value x1167	Averages, % (PCa / HD)	Sensitivity for 100% specificity, %	Specificity for 100% sensitivity, %	Cut off, % (Ratio)	CV accuracy, %	CV sensitivity, %	CV specificity, %	CV AUC, %
GSTP1.C3	.00000013	12.0/ .247	100	100	.768 (4.53)	100	100	100	100
GSTP1.C4	.00000013	11.8/ .235	100	100	.768 (5.17)	100	100	100	100
GSTP1.C5	.00000013	12.1/ .133	100	100	.598 (6.86)	100	100	100	100
GSTP1.C6	.00000013	11.9/ .234	100	100	.678 (5.14)	100	100	100	100
GSTP1.C7	.00000013	12.0/ .187	100	100	.660 (4.95)	100	100	100	100
GSTP1.C8	.00000013	6.95/ .196	100	100	.324 (1.46)	100	100	100	100
GSTP1.C9	.00000013	8.62/ .124	100	100	.356 ( 4.0)	100	100	100	100
GSTP1.C11	.00000013	12.6/ .155	100	100	.586 (8.42)	100	100	100	100
GSTP1.C13	.00000013	8.42/ .274	100	100	.945 (3.48)	100	100	100	100
GSTP1.C16	.00000013	9.12/ .204	100	100	.592 (2.83)	100	100	100	100
GSTP1.C17	.00000013	8.11/ .136	100	100	.251 (1.45)	100	100	100	100
GSTP1.T1.T3	.00000013	86.9/ 99.3	100	100	98.1 (1.01)	100	100	100	100
GSTP1.T2.T3	.00000013	87.8/ 99.5	100	100	98.7 (1.01)	100	100	100	100
GSTP1.T1.T4	.00000013	87.1/ 99.3	100	100	98.1 (1.01)	100	100	100	100
GSTP1.T2.T4	.00000013	87.9/ 99.5	100	100	98.7 (1.01)	100	100	100	100
GSTP1.T3.T4	.00000013	87.7/ 99.6	100	100	98.7 (1.01)	100	100	100	100
GSTP1.T1.T5	.00000013	86.8/ 99.4	100	100	98.2 (1.01)	100	100	100	100
GSTP1.T2.T5	.00000013	87.7/ 99.6	100	100	98.9 (1.01)	100	100	100	100
GSTP1.T3.T5	.00000013	87.5/ 99.7	100	100	98.8 (1.02)	100	100	100	100
GSTP1.T4.T5	.00000013	87.6/ 99.7	100	100	98.8 (1.02)	100	100	100	100
GSTP1.T1.T6	.00000013	87.0/ 99.3	100	100	98.2 (1.01)	100	100	100	100
GSTP1.T2.T6	.00000013	87.8/ 99.4	100	100	98.8 (1.01)	100	100	100	100
GSTP1.T3.T6	.00000013	87.5/ 99.5	100	100	98.7 (1.01)	100	100	100	100
GSTP1.T4.T6	.00000013	87.6/ 99.5	100	100	98.7 (1.01)	100	100	100	100
GSTP1.T5.T6	.00000013	87.5/ 99.6	100	100	98.8 (1.01)	100	100	100	100
GSTP1.T1.T7	.00000013	86.8/ 99.3	100	100	98.2 (1.01)	100	100	100	100
GSTP1.T2.T7	.00000013	87.7/ 99.5	100	100	98.8 (1.01)	100	100	100	100
GSTP1.T3.T7	.00000013	87.3/ 99.6	100	100	98.7 (1.01)	100	100	100	100
GSTP1.T4.T7	.00000013	87.4/ 99.6	100	100	98.7 (1.02)	100	100	100	100
GSTP1.T5.T7	.00000013	87.2/ 99.7	100	100	98.9 (1.02)	100	100	100	100
GSTP1.T6.T7	.00000013	87.7/ 99.6	100	100	98.9 (1.01)	100	100	100	100
GSTP1.T3.T8	.00000013	87.5/ 99.6	100	100	98.8 (1.01)	100	100	100	100
GSTP1.T4.T8	.00000013	87.7/ 99.6	100	100	98.7 (1.01)	100	100	100	100
GSTP1.T5.T8	.00000013	87.5/ 99.7	100	100	98.9 (1.01)	100	100	100	100
GSTP1.T6.T8	.00000013	87.8/ 99.6	100	100	98.9 (1.01)	100	100	100	100
GSTP1.T7.T8	.00000013	87.8/ 99.6	100	100	99.0 (1.01)	100	100	100	100
GSTP1.T2.T9	.00000013	91.0/ 99.6	100	100	99.3 (1.00)	100	100	100	100
GSTP1.T3.T9	.00000013	86.9/ 99.6	100	100	98.3 (1.03)	100	100	100	100
GSTP1.T4.T9	.00000013	87.0/ 99.6	100	100	98.5 (1.02)	100	100	100	100
GSTP1.T5.T9	.00000013	86.8/ 99.7	100	100	98.6 (1.02)	100	100	100	100
GSTP1.T6.T9	.00000013	87.1/ 99.6	100	100	98.6 (1.02)	100	100	100	100
GSTP1.T7.T9	.00000013	87.2/ 99.7	100	100	98.6 (1.02)	100	100	100	100
GSTP1.T8.T9	.00000013	91.2/ 99.7	100	100	99.4 (1.00)	100	100	100	100
GSTP1.T3.T10	.00000013	87.3/ 99.5	100	100	98.7 (1.01)	100	100	100	100
GSTP1.T4.T10	.00000013	87.4/ 99.5	100	100	98.7 (1.01)	100	100	100	100
GSTP1.T5.T10	.00000013	87.2/ 99.7	100	100	98.8 (1.01)	100	100	100	100
GSTP1.T6.T10	.00000013	87.5/ 99.6	100	100	98.8 (1.01)	100	100	100	100
GSTP1.T7.T10	.00000013	87.6/ 99.6	100	100	98.8 (1.01)	100	100	100	100
GSTP1.T9.T10	.00000013	91.0/ 99.7	100	100	99.2 (1.00)	100	100	100	100
GSTP1.T1.T11	.00000013	86.3/ 99.4	100	100	98.1 (1.01)	100	100	100	100
GSTP1.T2.T11	.00000013	87.1/ 99.5	100	100	98.7 (1.01)	100	100	100	100
GSTP1.T3.T11	.00000013	86.5/ 99.6	100	100	98.6 (1.02)	100	100	100	100
GSTP1.T4.T11	.00000013	86.6/ 99.6	100	100	98.5 (1.02)	100	100	100	100
GSTP1.T5.T11	.00000013	86.5/ 99.7	100	100	98.7 (1.02)	100	100	100	100
GSTP1.T6.T11	.00000013	86.9/ 99.6	100	100	98.7 (1.02)	100	100	100	100
GSTP1.T7.T11	.00000013	87.0/ 99.7	100	100	98.8 (1.02)	100	100	100	100
GSTP1.T8.T11	.00000013	87.3/ 99.6	100	100	98.8 (1.01)	100	100	100	100
GSTP1.T9.T11	.00000013	86.7/ 99.7	100	100	98.2 (1.03)	100	100	100	100
GSTP1.T10.T11	.00000013	87.1/ 99.6	100	100	98.7 (1.01)	100	100	100	100
GSTP1.T1.T13	.00000013	88.8/ 99.2	100	100	97.9 (1.01)	100	100	100	100
GSTP1.T2.T13	.00000013	89.6/ 99.4	100	100	98.6 (1.01)	100	100	100	100
GSTP1.T3.T13	.00000013	85.4/ 99.5	100	100	98.0 (1.03)	100	100	100	100
GSTP1.T4.T13	.00000013	85.6/ 99.5	100	100	98.0 (1.03)	100	100	100	100
GSTP1.T5.T13	.00000013	85.4/ 99.6	100	100	98.0 (1.03)	100	100	100	100
GSTP1.T6.T13	.00000013	85.6/ 99.5	100	100	98.0 (1.03)	100	100	100	100
GSTP1.T7.T13	.00000013	85.6/ 99.5	100	100	98.1 (1.03)	100	100	100	100
GSTP1.T8.T13	.00000013	89.7/ 99.5	100	100	98.6 (1.01)	100	100	100	100
GSTP1.T9.T13	.00000013	89.1/ 99.6	100	100	98.3 (1.02)	100	100	100	100
GSTP1.T10.T13	.00000013	89.5/ 99.5	100	100	98.5 (1.02)	100	100	100	100
GSTP1.T11.T13	.00000013	85.2/ 99.6	100	100	98.0 (1.03)	100	100	100	100
GSTP1.T3.T14	.00000013	86.9/ 99.3	100	100	98.0 (1.02)	100	100	100	100
GSTP1.T4.T14	.00000013	87.1/ 99.3	100	100	98.1 (1.01)	100	100	100	100
GSTP1.T5.T14	.00000013	86.9/ 99.4	100	100	98.2 (1.01)	100	100	100	100
GSTP1.T6.T14	.00000013	87.2/ 99.3	100	100	98.2 (1.01)	100	100	100	100
GSTP1.T7.T14	.00000013	87.2/ 99.4	100	100	98.3 (1.01)	100	100	100	100
GSTP1.T11.T14	.00000013	86.8/ 99.4	100	100	98.0 (1.02)	100	100	100	100
GSTP1.T13.T14	.00000013	89.2/ 99.3	100	100	97.9 (1.01)	100	100	100	100
GSTP1.T1.T16	.00000013	89.5/ 99.3	100	100	98.4 (1.00)	100	100	100	100
GSTP1.T2.T16	.00000013	90.4/ 99.5	100	100	99.0 (1.01)	100	100	100	100
GSTP1.T3.T16	.00000013	86.3/ 99.6	100	100	98.1 (1.03)	100	100	100	100
GSTP1.T4.T16	.00000013	86.4/ 99.6	100	100	98.2 (1.03)	100	100	100	100
GSTP1.T5.T16	.00000013	86.2/ 99.7	100	100	98.2 (1.03)	100	100	100	100
GSTP1.T6.T16	.00000013	86.5/ 99.6	100	100	98.2 (1.02)	100	100	100	100
GSTP1.T7.T16	.00000013	86.5/ 99.6	100	100	98.2 (1.02)	100	100	100	100
GSTP1.T8.T16	.00000013	90.5/ 99.6	100	100	99.2 (1.01)	100	100	100	100
GSTP1.T9.T16	.00000013	89.9/ 99.7	100	100	99.0 (1.01)	100	100	100	100
GSTP1.T10.T16	.00000013	90.3/ 99.6	100	100	99.0 (1.01)	100	100	100	100
GSTP1.T11.T16	.00000013	86.1/ 99.6	100	100	98.1 (1.03)	100	100	100	100
GSTP1.T13.T16	.00000013	88.6/ 99.5	100	100	98.3 (1.02)	100	100	100	100
GSTP1.T14.T16	.00000013	90.3/ 99.4	100	100	98.7 (1.00)	100	100	100	100
GSTP1.T3.T17	.00000013	87.3/ 99.6	100	100	98.8 (1.01)	100	100	100	100
GSTP1.T4.T17	.00000013	87.4/ 99.6	100	100	98.8 (1.01)	100	100	100	100
GSTP1.T5.T17	.00000013	87.2/ 99.7	100	100	99.0 (1.01)	100	100	100	100
GSTP1.T6.T17	.00000013	87.5/ 99.6	100	100	98.9 (1.01)	100	100	100	100
GSTP1.T7.T17	.00000013	87.5/ 99.7	100	100	99.0 (1.01)	100	100	100	100
GSTP1.T8.T17	.00000013	91.5/ 99.7	100	100	99.5 (1.00)	100	100	100	100
GSTP1.T9.T17	.00000013	90.9/ 99.7	100	100	99.4 (1.01)	100	100	100	100
GSTP1.T11.T17	.00000013	87.1/ 99.7	100	100	98.9 (1.02)	100	100	100	100
GSTP1.T13.T17	.00000013	89.5/ 99.6	100	100	98.7 (1.01)	100	100	100	100
GSTP1.T16.T17	.00000013	90.7/ 99.7	100	100	99.2 (1.01)	100	100	100	100
GSTP1.T1.C3	.00000013	4.71/ .243	100	100	.591 (2.81)	100	100	100	100
GSTP1.T2.C3	.00000013	4.45/ .199	100	100	.436 (2.11)	100	100	100	100
GSTP1.T1.C4	.00000013	4.58/ .233	100	100	.579 (2.94)	100	100	100	100
GSTP1.T2.C4	.00000013	4.33/ .196	100	100	.405 (2.47)	100	100	100	100
GSTP1.T1.C5	.00000013	4.82/ .132	100	100	.539 (5.75)	100	100	100	100
GSTP1.T2.C5	.00000013	4.58/ .0862	100	100	.361 (7.09)	100	100	100	100
GSTP1.T3.C5	.00000013	.565/ .0856	100	100	.189 (1.94)	100	100	100	100
GSTP1.T4.C5	.00000013	.557/ .0947	100	100	.189 (1.94)	100	100	100	100
GSTP1.T1.C6	.00000013	4.69/ .232	100	100	.607 (4.13)	100	100	100	100
GSTP1.T2.C6	.00000013	4.45/ .231	100	100	.510 (3.04)	100	100	100	100
GSTP1.T1.C7	.00000013	4.83/ .181	100	100	.616 (4.31)	100	100	100	100
GSTP1.T2.C7	.00000013	4.59/ .176	100	100	.558 (3.74)	100	100	100	100
GSTP1.T3.C7	.00000013	.783/ .176	100	100	.312 (1.10)	100	100	100	100
GSTP1.T4.C7	.00000013	.778/ .185	100	100	.309 (1.09)	100	100	100	100
GSTP1.T1.C9	.00000013	1.47/ .123	100	100	.274 (2.36)	100	100	100	100
GSTP1.T2.C9	.00000013	1.23/ .122	100	100	.259 (2.11)	100	100	100	100
GSTP1.T3.C9	.00000013	1.13/ .122	100	100	.240 (1.82)	100	100	100	100
GSTP1.T4.C9	.00000013	1.13/ .120	100	100	.238 (1.78)	100	100	100	100
GSTP1.T5.C9	.00000013	1.09/ .122	100	100	.238 (1.78)	100	100	100	100
GSTP1.T6.C9	.00000013	.948/ .123	100	100	.232 (1.70)	100	100	100	100
GSTP1.T7.C9	.00000013	.793/ .122	100	100	.223 (1.57)	100	100	100	100
GSTP1.T8.C9	.00000013	1.85/ .123	100	100	.269 (2.28)	100	100	100	100
GSTP1.T1.C11	.00000013	5.37/ .153	100	100	.549 (7.61)	100	100	100	100
GSTP1.T2.C11	.00000013	5.14/ .154	100	100	.508 (6.44)	100	100	100	100
GSTP1.T3.C11	.00000013	1.55/ .153	100	100	.360 (3.25)	100	100	100	100
GSTP1.T4.C11	.00000013	1.55/ .153	100	100	.358 (3.21)	100	100	100	100
GSTP1.T5.C11	.00000013	1.46/ .153	100	100	.351 (3.08)	100	100	100	100
GSTP1.T6.C11	.00000013	1.21/ .153	100	100	.327 (2.67)	100	100	100	100
GSTP1.T7.C11	.00000013	.961/ .152	100	100	.269 (1.88)	100	100	100	100
GSTP1.T8.C11	.00000013	5.80/ .154	100	100	.547 (7.33)	100	100	100	100
GSTP1.T9.C11	.00000013	4.70/ .154	100	100	.374 (3.50)	100	100	100	100
GSTP1.T10.C11	.00000013	4.69/ .153	100	100	.377 (3.55)	100	100	100	100
GSTP1.T1.C13	.00000013	2.88/ .272	100	100	.759 (2.28)	100	100	100	100
GSTP1.T2.C13	.00000013	2.70/ .272	100	100	.656 (1.68)	100	100	100	100
GSTP1.T3.C13	.00000013	2.59/ .272	100	100	.615 (1.47)	100	100	100	100
GSTP1.T4.C13	.00000013	2.59/ .273	100	100	.617 (1.48)	100	100	100	100
GSTP1.T5.C13	.00000013	2.56/ .273	100	100	.583 (1.33)	100	100	100	100
GSTP1.T6.C13	.00000013	2.45/ .272	100	100	.539 (1.14)	100	100	100	100
GSTP1.T8.C13	.00000013	3.39/ .273	100	100	.883 (3.03)	100	100	100	100
GSTP1.T7.C15	.00000013	.489/ 5.92	100	100	1.56 (1.23)	100	100	100	100
GSTP1.T9.C15	.00000013	.531/ 5.91	100	100	1.48 (1.36)	100	100	100	100
GSTP1.T10.C15	.00000013	.515/ 5.92	100	100	1.44 (1.43)	100	100	100	100
GSTP1.T11.C15	.00000013	.357/ 5.91	100	100	1.21 (2.01)	100	100	100	100
GSTP1.T12.C15	.00000013	.420/ 5.91	100	100	1.18 (2.13)	100	100	100	100
GSTP1.T14.C15	.00000013	.315/ 5.91	100	100	.936 (3.39)	100	100	100	100
GSTP1.T1.C16	.00000013	2.14/ .201	100	100	.483 (1.89)	100	100	100	100
GSTP1.T2.C16	.00000013	1.90/ .196	100	100	.469 (1.78)	100	100	100	100
GSTP1.T3.C16	.00000013	1.76/ .196	100	100	.426 (1.47)	100	100	100	100
GSTP1.T4.C16	.00000013	1.76/ .202	100	100	.426 (1.47)	100	100	100	100
GSTP1.T5.C16	.00000013	1.71/ .196	100	100	.426 (1.47)	100	100	100	100
GSTP1.T6.C16	.00000013	1.58/ .203	100	100	.429 (1.49)	100	100	100	100
GSTP1.T7.C16	.00000013	1.43/ .195	100	100	.417 (1.41)	100	100	100	100
GSTP1.T8.C16	.00000013	2.51/ .203	100	100	.472 (1.80)	100	100	100	100
GSTP1.T9.C16	.00000013	1.43/ .202	100	100	.438 (1.55)	100	100	100	100
GSTP1.T10.C16	.00000013	1.42/ .202	100	100	.444 (1.59)	100	100	100	100
GSTP1.T11.C16	.00000013	1.31/ .202	100	100	.413 (1.38)	100	100	100	100
GSTP1.T12.C16	.00000013	1.32/ .200	100	100	.432 (1.51)	100	100	100	100
GSTP1.T13.C16	.00000013	3.03/ .202	100	100	.492 (1.96)	100	100	100	100
GSTP1.T14.C16	.00000013	1.23/ .201	100	100	.432 (1.51)	100	100	100	100
GSTP1.T15.C16	.00000013	1.23/ .193	100	100	.432 (1.51)	100	100	100	100
GSTP1.C5.T6	.00000013	.634/ .131	100	100	.264 (1.40)	100	100	100	100
GSTP1.C5.T7	.00000013	.745/ .123	100	100	.282 (1.69)	100	100	100	100
GSTP1.C3.T8	.00000013	5.51/ .246	100	100	.718 (3.96)	100	100	100	100
GSTP1.C4.T8	.00000013	5.38/ .234	100	100	.714 (4.47)	100	100	100	100
GSTP1.C5.T8	.00000013	5.59/ .132	100	100	.553 (6.05)	100	100	100	100
GSTP1.C6.T8	.00000013	5.30/ .233	100	100	.633 (4.49)	100	100	100	100
GSTP1.C7.T8	.00000013	5.28/ .186	100	100	.608 (4.21)	100	100	100	100
GSTP1.C3.T9	.00000013	4.47/ .245	100	100	.504 (1.95)	100	100	100	100
GSTP1.C4.T9	.00000013	4.34/ .231	100	100	.479 (2.09)	100	100	100	100
GSTP1.C5.T9	.00000013	4.54/ .132	100	100	.455 (4.04)	100	100	100	100
GSTP1.C6.T9	.00000013	4.24/ .233	100	100	.418 (1.96)	100	100	100	100
GSTP1.C7.T9	.00000013	4.20/ .185	100	100	.401 (1.83)	100	100	100	100
GSTP1.C3.T10	.00000013	4.49/ .245	100	100	.520 (2.08)	100	100	100	100
GSTP1.C4.T10	.00000013	4.36/ .233	100	100	.500 (2.19)	100	100	100	100
GSTP1.C5.T10	.00000013	4.56/ .132	100	100	.467 (4.25)	100	100	100	100
GSTP1.C6.T10	.00000013	4.25/ .232	100	100	.431 (2.18)	100	100	100	100
GSTP1.C7.T10	.00000013	4.21/ .185	100	100	.421 (2.01)	100	100	100	100
GSTP1.C9.T10	.00000013	.757/ .123	100	100	.201 (1.27)	100	100	100	100
GSTP1.C3.T11	.00000013	.965/ .245	100	100	.378 (1.10)	100	100	100	100
GSTP1.C4.T11	.00000013	.829/ .233	100	100	.360 (1.14)	100	100	100	100
GSTP1.C5.T11	.00000013	.995/ .131	100	100	.328 (2.16)	100	100	100	100
GSTP1.C9.T11	.00000013	.779/ .123	100	100	.224 (1.58)	100	100	100	100
GSTP1.C3.T12	.00000013	4.47/ .242	100	100	.555 (2.36)	100	100	100	100
GSTP1.C4.T12	.00000013	4.34/ .230	100	100	.529 (2.55)	100	100	100	100
GSTP1.C5.T12	.00000013	4.54/ .131	100	100	.490 (4.69)	100	100	100	100
GSTP1.C6.T12	.00000013	4.25/ .229	100	100	.472 (2.50)	100	100	100	100
GSTP1.C7.T12	.00000013	4.21/ .180	100	100	.455 (2.36)	100	100	100	100
GSTP1.C9.T12	.00000013	.795/ .122	100	100	.240 (1.82)	100	100	100	100
GSTP1.C11.T12	.00000013	4.62/ .150	100	100	.368 (3.61)	100	100	100	100
GSTP1.C3.T13	.00000013	6.14/ .245	100	100	.734 (4.14)	100	100	100	100
GSTP1.C4.T13	.00000013	6.00/ .234	100	100	.723 (4.58)	100	100	100	100
GSTP1.C5.T13	.00000013	6.22/ .132	100	100	.568 (6.29)	100	100	100	100
GSTP1.C6.T13	.00000013	5.94/ .232	100	100	.644 (4.64)	100	100	100	100
GSTP1.C7.T13	.00000013	5.95/ .186	100	100	.620 (4.37)	100	100	100	100
GSTP1.C9.T13	.00000013	2.52/ .123	100	100	.261 (2.14)	100	100	100	100
GSTP1.C11.T13	.00000013	6.37/ .153	100	100	.549 (7.53)	100	100	100	100
GSTP1.C3.T14	.00000013	4.57/ .245	100	100	.603 (2.79)	100	100	100	100
GSTP1.C4.T14	.00000013	4.44/ .233	100	100	.580 (2.95)	100	100	100	100
GSTP1.C5.T14	.00000013	4.64/ .132	100	100	.523 (5.33)	100	100	100	100
GSTP1.C6.T14	.00000013	4.34/ .232	100	100	.519 (3.01)	100	100	100	100
GSTP1.C7.T14	.00000013	4.30/ .185	100	100	.504 (2.89)	100	100	100	100
GSTP1.C9.T14	.00000013	.876/ .123	100	100	.251 (1.99)	100	100	100	100
GSTP1.C11.T14	.00000013	4.70/ .154	100	100	.413 (4.26)	100	100	100	100
GSTP1.C3.T15	.00000013	4.52/ .232	100	100	.604 (2.94)	100	100	100	100
GSTP1.C4.T15	.00000013	4.39/ .222	100	100	.585 (3.12)	100	100	100	100
GSTP1.C5.T15	.00000013	4.59/ .126	100	100	.516 (5.82)	100	100	100	100
GSTP1.C6.T15	.00000013	4.29/ .219	100	100	.506 (3.43)	100	100	100	100
GSTP1.C7.T15	.00000013	4.26/ .179	100	100	.508 (3.09)	100	100	100	100
GSTP1.C9.T15	.00000013	.890/ .113	100	100	.242 (2.22)	100	100	100	100
GSTP1.C11.T15	.00000013	4.64/ .143	100	100	.423 (4.47)	100	100	100	100
GSTP1.C3.T16	.00000013	4.61/ .239	100	100	.648 (3.22)	100	100	100	100
GSTP1.C4.T16	.00000013	4.48/ .234	100	100	.623 (3.40)	100	100	100	100
GSTP1.C5.T16	.00000013	4.67/ .126	100	100	.550 (6.09)	100	100	100	100
GSTP1.C6.T16	.00000013	4.38/ .233	100	100	.562 (3.54)	100	100	100	100
GSTP1.C7.T16	.00000013	4.35/ .178	100	100	.549 (3.43)	100	100	100	100
GSTP1.C9.T16	.00000013	.939/ .122	100	100	.264 (2.19)	100	100	100	100
GSTP1.C11.T16	.00000013	4.75/ .153	100	100	.447 (5.18)	100	100	100	100
GSTP1.C13.T16	.00000013	2.33/ .273	100	100	.546 (1.16)	100	100	100	100
GSTP1.C15.T16	.00000013	.375/ 5.91	100	100	1.07 (2.61)	100	100	100	100
GSTP1.C3.T17	.00000013	4.63/ .246	100	100	.651 (3.25)	100	100	100	100
GSTP1.C4.T17	.00000013	4.50/ .234	100	100	.628 (3.46)	100	100	100	100
GSTP1.C5.T17	.00000013	4.70/ .132	100	100	.559 (6.09)	100	100	100	100
GSTP1.C6.T17	.00000013	4.40/ .232	100	100	.567 (3.60)	100	100	100	100
GSTP1.C7.T17	.00000013	4.37/ .185	100	100	.553 (3.48)	100	100	100	100
GSTP1.C9.T17	.00000013	.949/ .123	100	100	.266 (2.23)	100	100	100	100
GSTP1.C11.T17	.00000013	4.75/ .153	100	100	.451 (5.27)	100	100	100	100
GSTP1.C13.T17	.00000013	2.35/ .273	100	100	.546 (1.16)	100	100	100	100
GSTP1.C15.T17	.00000013	.381/ 5.91	100	100	1.12 (2.39)	100	100	100	100
GSTP1.C16.T17	.00000013	1.15/ .202	100	100	.423 (1.45)	100	100	100	100
GSTP1.C1.C2	.00000013	7.25/ .00188	100	100	.0478 (17.9)	100	100	100	100
GSTP1.C1.C3	.00000013	7.26/ .00424	100	100	.0722 (8.18)	100	100	100	100
GSTP1.C2.C3	.00000013	7.51/ .0478	100	100	.174 (1.99)	100	100	100	100
GSTP1.C1.C4	.00000013	7.25/ .00184	100	100	.0334 (35.3)	100	100	100	100
GSTP1.C2.C4	.00000013	7.50/ .0390	100	100	.169 (2.06)	100	100	100	100
GSTP1.C3.C4	.00000013	11.5/ .0395	100	100	.391 (10.4)	100	100	100	100
GSTP1.C1.C5	.00000013	7.26/ .00121	100	100	.0315 (39.7)	100	100	100	100
GSTP1.C2.C5	.00000013	7.51/ .0469	100	100	.172 (2.00)	100	100	100	100
GSTP1.C3.C5	.00000013	11.5/ .0474	100	100	.395 (10.3)	100	100	100	100
GSTP1.C4.C5	.00000013	11.5/ .0384	100	100	.386 (10.7)	100	100	100	100
GSTP1.C1.C6	.00000013	7.22/ .00184	100	100	.0320 (34.7)	100	100	100	100
GSTP1.C2.C6	.00000013	7.47/ .00276	100	100	.0447 (27.1)	100	100	100	100
GSTP1.C3.C6	.00000013	11.4/ .00252	100	100	.0903 (173.)	100	100	100	100
GSTP1.C4.C6	.00000013	11.4/ .00254	100	100	.0898 (176.)	100	100	100	100
GSTP1.C5.C6	.00000013	11.4/ .00213	100	100	.0909 ( 181.)	100	100	100	100
GSTP1.C1.C7	.00000013	7.20/ .00530	100	100	.0608 (9.59)	100	100	100	100
GSTP1.C2.C7	.00000013	7.44/ .0109	100	100	.104 (4.42)	100	100	100	100
GSTP1.C3.C7	.00000013	11.3/ .0111	100	100	.243 ( 22.)	100	100	100	100
GSTP1.C4.C7	.00000013	11.3/ .00217	100	100	.0972 ( 139.)	100	100	100	100
GSTP1.C5.C7	.00000013	11.3/ .0105	100	100	.246 (22.6)	100	100	100	100
GSTP1.C6.C7	.00000013	11.6/ .00244	100	100	.104 ( 146.)	100	100	100	100
GSTP1.C1.C8	.00000013	6.16/ .00256	100	100	.0335 (18.4)	100	100	100	100
GSTP1.C2.C8	.00000013	6.37/ .00151	100	100	.0296 (34.4)	100	100	100	100
GSTP1.C3.C8	.00000013	6.46/ .00131	100	100	.0264 (40.9)	100	100	100	100
GSTP1.C4.C8	.00000013	6.45/ .00144	100	100	.0328 (23.4)	100	100	100	100
GSTP1.C5.C8	.00000013	6.49/ .000992	100	100	.0264 (40.9)	100	100	100	100
GSTP1.C6.C8	.00000013	6.62/ .000736	100	100	.0282 (46.9)	100	100	100	100
GSTP1.C7.C8	.00000013	6.76/ .000971	100	100	.0293 (50.5)	100	100	100	100
GSTP1.C1.C9	.00000013	7.16/ .00112	100	100	.0280 (38.5)	100	100	100	100
GSTP1.C2.C9	.00000013	7.39/ .00157	100	100	.0363 (31.3)	100	100	100	100
GSTP1.C3.C9	.00000013	7.49/ .00166	100	100	.0368 (32.0)	100	100	100	100
GSTP1.C4.C9	.00000013	7.49/ .00395	100	100	.0639 (9.63)	100	100	100	100
GSTP1.C5.C9	.00000013	7.54/ .00147	100	100	.0363 (31.3)	100	100	100	100
GSTP1.C6.C9	.00000013	7.68/ .00102	100	100	.0318 (49.6)	100	100	100	100
GSTP1.C7.C9	.00000013	7.83/ .00130	100	100	.0349 (47.7)	100	100	100	100
GSTP1.C8.C9	.00000013	6.77/ .000736	100	100	.0296 (51.7)	100	100	100	100
GSTP1.C1.C10	.00000013	7.14/ .00273	100	100	.0390 (18.7)	100	100	100	100
GSTP1.C2.C10	.00000013	7.38/ .00267	100	100	.0501 (16.4)	100	100	100	100
GSTP1.C3.C10	.00000013	7.48/ .00224	100	100	.0404 (24.0)	100	100	100	100
GSTP1.C4.C10	.00000013	7.48/ .00211	100	100	.0402 (21.9)	100	100	100	100
GSTP1.C5.C10	.00000013	7.52/ .00154	100	100	.0316 (39.3)	100	100	100	100
GSTP1.C6.C10	.00000013	7.66/ .00172	100	100	.0378 (33.8)	100	100	100	100
GSTP1.C7.C10	.00000013	7.82/ .00185	100	100	.0445 (28.6)	100	100	100	100
GSTP1.C8.C10	.00000013	6.76/ .000953	100	100	.0326 (42.7)	100	100	100	100
GSTP1.C9.C10	.00000013	7.87/ .00111	100	100	.0331 (53.8)	100	100	100	100
GSTP1.C1.C11	.00000013	7.18/ .00223	100	100	.0401 (19.8)	100	100	100	100
GSTP1.C2.C11	.00000013	7.41/ .00142	100	100	.0326 (41.8)	100	100	100	100
GSTP1.C3.C11	.00000013	11.0/ .00183	100	100	.0872 ( 145.)	100	100	100	100
GSTP1.C4.C11	.00000013	11.0/ .00181	100	100	.0754 (192.)	100	100	100	100
GSTP1.C5.C11	.00000013	11.1/ .00168	100	100	.0768 ( 200.)	100	100	100	100
GSTP1.C6.C11	.00000013	11.3/ .00210	100	100	.0981 (141.)	100	100	100	100
GSTP1.C7.C11	.00000013	11.6/ .00253	100	100	.102 ( 141.)	100	100	100	100
GSTP1.C8.C11	.00000013	6.75/ .000953	100	100	.0322 (41.7)	100	100	100	100
GSTP1.C9.C11	.00000013	7.85/ .00102	100	100	.0328 (52.7)	100	100	100	100
GSTP1.C10.C11	.00000013	7.86/ .00177	100	100	.0443 (28.8)	100	100	100	100
GSTP1.C1.C12	.00000013	7.12/ .0223	100	100	.140 (1.45)	100	100	100	100
GSTP1.C2.C12	.00000013	7.35/ .00507	100	100	.0709 (8.21)	100	100	100	100
GSTP1.C3.C12	.00000013	7.49/ .00549	100	100	.0581 (14.7)	100	100	100	100
GSTP1.C4.C12	.00000013	7.49/ .00455	100	100	.0513 (17.2)	100	100	100	100
GSTP1.C5.C12	.00000013	7.54/ .00237	100	100	.0425 (26.6)	100	100	100	100
GSTP1.C6.C12	.00000013	7.67/ .00498	100	100	.0691 (11.7)	100	100	100	100
GSTP1.C7.C12	.00000013	7.82/ .00678	100	100	.0694 (12.5)	100	100	100	100
GSTP1.C8.C12	.00000013	6.74/ .00441	100	100	.0725 (8.25)	100	100	100	100
GSTP1.C9.C12	.00000013	7.83/ .00222	100	100	.0583 (16.7)	100	100	100	100
GSTP1.C10.C12	.00000013	7.85/ .00442	100	100	.0567 (17.6)	100	100	100	100
GSTP1.C11.C12	.00000013	7.94/ .00491	100	100	.0515 (26.0)	100	100	100	100
GSTP1.C1.C13	.00000013	5.54/ .00187	100	100	.0272 (16.1)	100	100	100	100
GSTP1.C2.C13	.00000013	5.72/ .00148	100	100	.0337 (16.7)	100	100	100	100
GSTP1.C3.C13	.00000013	5.83/ .00165	100	100	.0358 (15.7)	100	100	100	100
GSTP1.C4.C13	.00000013	5.83/ .00132	100	100	.0295 (19.0)	100	100	100	100
GSTP1.C5.C13	.00000013	5.86/ .00103	100	100	.0241 (28.6)	100	100	100	100
GSTP1.C6.C13	.00000013	5.97/ .00166	100	100	.0282 (25.3)	100	100	100	100
GSTP1.C7.C13	.00000013	6.08/ .00103	100	100	.0267 (35.2)	100	100	100	100
GSTP1.C8.C13	.00000013	5.03/ .000643	100	100	.0243 (34.9)	100	100	100	100
GSTP1.C9.C13	.00000013	6.11/ .00120	100	100	.0286 (32.8)	100	100	100	100
GSTP1.C10.C13	.00000013	6.11/ .00135	100	100	.0361 (21.7)	100	100	100	100
GSTP1.C11.C13	.00000013	6.18/ .00201	100	100	.0295 (32.6)	100	100	100	100
GSTP1.C12.C13	.00000013	6.19/ .00387	100	100	.0479 (13.1)	100	100	100	100
GSTP1.C1.C14	.00000013	7.04/ .00218	100	100	.0289 (26.5)	100	100	100	100
GSTP1.C2.C14	.00000013	7.27/ .00191	100	100	.0403 (22.0)	100	100	100	100
GSTP1.C3.C14	.00000013	7.40/ .00189	100	100	.0354 (29.8)	100	100	100	100
GSTP1.C4.C14	.00000013	7.40/ .00164	100	100	.0355 (26.6)	100	100	100	100
GSTP1.C5.C14	.00000013	7.45/ .00124	100	100	.0325 (33.6)	100	100	100	100
GSTP1.C6.C14	.00000013	7.58/ .00212	100	100	.0381 (29.9)	100	100	100	100
GSTP1.C7.C14	.00000013	7.73/ .00166	100	100	.0389 (34.3)	100	100	100	100
GSTP1.C8.C14	.00000013	6.66/ .00134	100	100	.0311 (38.7)	100	100	100	100
GSTP1.C9.C14	.00000013	7.75/ .000891	100	100	.0307 (55.3)	100	100	100	100
GSTP1.C10.C14	.00000013	7.76/ .00137	100	100	.0424 (26.4)	100	100	100	100
GSTP1.C11.C14	.00000013	7.85/ .00133	100	100	.0307 (55.3)	100	100	100	100
GSTP1.C12.C14	.00000013	7.87/ .00452	100	100	.0502 (19.8)	100	100	100	100
GSTP1.C13.C14	.00000013	6.13/ .00177	100	100	.0342 (22.9)	100	100	100	100
GSTP1.C1.C15	.00000013	7.03/ .0146	100	100	.0789 (3.56)	100	100	100	100
GSTP1.C2.C15	.00000013	7.26/ .0172	100	100	.112 (2.87)	100	100	100	100
GSTP1.C3.C15	.00000013	7.44/ .0150	100	100	.0920 (4.84)	100	100	100	100
GSTP1.C4.C15	.00000013	7.44/ .0125	100	100	.0967 (3.99)	100	100	100	100
GSTP1.C5.C15	.00000013	7.49/ .00671	100	100	.0700 (8.35)	100	100	100	100
GSTP1.C6.C15	.00000013	7.62/ .0148	100	100	.0963 (4.79)	100	100	100	100
GSTP1.C7.C15	.00000013	7.78/ .00790	100	100	.0846 (7.54)	100	100	100	100
GSTP1.C8.C15	.00000013	6.66/ .00954	100	100	.0875 (4.88)	100	100	100	100
GSTP1.C9.C15	.00000013	7.73/ .0103	100	100	.0767 (8.44)	100	100	100	100
GSTP1.C10.C15	.00000013	7.75/ .00713	100	100	.0848 (6.61)	100	100	100	100
GSTP1.C11.C15	.00000013	7.91/ .0116	100	100	.0895 (7.36)	100	100	100	100
GSTP1.C12.C15	.00000013	7.85/ .0127	100	100	.0966 (5.33)	100	100	100	100
GSTP1.C13.C15	.00000013	6.12/ .0168	100	100	.0862 (3.60)	100	100	100	100
GSTP1.C14.C15	.00000013	7.95/ .0121	100	100	.102 (4.83)	100	100	100	100
GSTP1.C1.C16	.00000013	6.98/ .00215	100	100	.0320 (20.1)	100	100	100	100
GSTP1.C2.C16	.00000013	7.21/ .00770	100	100	.0755 (5.72)	100	100	100	100
GSTP1.C3.C16	.00000013	7.36/ .00768	100	100	.0761 (5.81)	100	100	100	100
GSTP1.C4.C16	.00000013	7.36/ .00131	100	100	.0384 (21.6)	100	100	100	100
GSTP1.C5.C16	.00000013	7.41/ .00722	100	100	.0761 (5.81)	100	100	100	100
GSTP1.C6.C16	.00000013	7.53/ .00111	100	100	.0318 (40.7)	100	100	100	100
GSTP1.C7.C16	.00000013	7.68/ .00883	100	100	.0883 (5.30)	100	100	100	100
GSTP1.C8.C16	.00000013	6.61/ .000980	100	100	.0273 (43.9)	100	100	100	100
GSTP1.C9.C16	.00000013	7.69/ .00129	100	100	.0381 (28.5)	100	100	100	100
GSTP1.C10.C16	.00000013	7.70/ .00160	100	100	.0414 (25.2)	100	100	100	100
GSTP1.C11.C16	.00000013	7.80/ .00154	100	100	.0386 (29.1)	100	100	100	100
GSTP1.C12.C16	.00000013	7.79/ .00335	100	100	.0664 (10.8)	100	100	100	100
GSTP1.C13.C16	.00000013	6.09/ .00138	100	100	.0367 (19.8)	100	100	100	100
GSTP1.C14.C16	.00000013	7.89/ .00308	100	100	.0507 (16.8)	100	100	100	100
GSTP1.C15.C16	.00000013	7.89/ .0103	100	100	.0701 (8.39)	100	100	100	100
GSTP1.C1.C17	.00000013	6.97/ .00260	100	100	.0453 (10.1)	100	100	100	100
GSTP1.C2.C17	.00000013	7.20/ .00119	100	100	.0270 (42.8)	100	100	100	100
GSTP1.C3.C17	.00000013	7.34/ .00158	100	100	.0364 (25.9)	100	100	100	100
GSTP1.C4.C17	.00000013	7.33/ .000992	100	100	.0271 (43.3)	100	100	100	100
GSTP1.C5.C17	.00000013	7.38/ .000891	100	100	.0275 (44.5)	100	100	100	100
GSTP1.C6.C17	.00000013	7.51/ .00125	100	100	.0283 ( 47.)	100	100	100	100
GSTP1.C7.C17	.00000013	7.67/ .00169	100	100	.0414 (24.1)	100	100	100	100
GSTP1.C8.C17	.00000013	6.60/ .000736	100	100	.0271 (43.3)	100	100	100	100
GSTP1.C9.C17	.00000013	7.68/ .000891	100	100	.0289 (49.3)	100	100	100	100
GSTP1.C10.C17	.00000013	7.69/ .00119	100	100	.0289 (49.3)	100	100	100	100
GSTP1.C11.C17	.00000013	7.80/ .00154	100	100	.0386 (29.1)	100	100	100	100
GSTP1.C12.C17	.00000013	7.78/ .00354	100	100	.0409 (24.6)	100	100	100	100
GSTP1.C13.C17	.00000013	6.07/ .00104	100	100	.0248 (36.1)	100	100	100	100
GSTP1.C14.C17	.00000013	7.89/ .00119	100	100	.0289 (49.3)	100	100	100	100
GSTP1.C15.C17	.00000013	7.88/ .0139	100	100	.126 (2.61)	100	100	100	100
GSTP1.C16.C17	.00000013	7.97/ .00154	100	100	.0381 (28.5)	100	100	100	100
RNF219.C2.C4	.00000013	.301/ .00174	100	100	.0226 (6.29)	100	100	100	100
RNF219.C2.C5	.00000013	.297/ .000870	100	100	.0190 (6.94)	100	100	100	100
RNF219.C3.C5	.00000013	.158/ .00148	100	100	.0156 (4.35)	100	100	100	100
RNF219.C4.C5	.00000013	.312/ .00323	100	100	.0366 (2.15)	100	100	100	100
RNF219.C2.C6	.00000013	.297/ .00264	100	100	.0255 (3.84)	100	100	100	100
RNF219.C3.C6	.00000013	.156/ .00106	100	100	.0130 (6.29)	100	100	100	100
RNF219.C4.C6	.00000013	.314/ .0144	100	100	.0516 (1.08)	100	100	100	100
RNF219.C5.C6	.00000013	.483/ .00133	100	100	.0283 (14.3)	100	100	100	100
RNF219.C3.C7	.00000013	.156/ .00235	100	100	.0202 (2.61)	100	100	100	100
RNF219.C4.C7	.00000013	.324/ .00178	100	100	.0205 (8.80)	100	100	100	100
RNF219.C5.C7	.00000013	.481/ .00204	100	100	.0376 (8.34)	100	100	100	100
RNF219.C6.C7	.00000013	.486/ .000671	100	100	.0194 (31.5)	100	100	100	100
RNF219.C2.C8	.00000013	.298/ .00464	100	100	.0285 (4.02)	100	100	100	100
RNF219.C4.C8	.00000013	.340/ .00893	100	100	.0462 (3.44)	100	100	100	100
RNF219.C5.C8	.00000013	.487/ .00554	100	100	.0526 (4.44)	100	100	100	100
RNF219.C7.C8	.00000013	.492/ .00138	100	100	.0264 (18.1)	100	100	100	100
RNF219.C2.C9	.00000013	.297/ .00318	100	100	.0260 (3.70)	100	100	100	100
RNF219.C3.C9	.00000013	.157/ .00159	100	100	.0145 (5.05)	100	100	100	100
RNF219.C4.C9	.00000013	.312/ .00880	100	100	.0471 (1.45)	100	100	100	100
RNF219.C5.C9	.00000013	.481/ .00192	100	100	.0300 (13.1)	100	100	100	100
RNF219.C6.C9	.00000013	.485/ .00214	100	100	.0380 (8.51)	100	100	100	100
RNF219.C7.C9	.00000013	.491/ .00155	100	100	.0394 (9.17)	100	100	100	100
RNF219.C8.C9	.00000013	.495/ .00592	100	100	.0392 (9.06)	100	100	100	100
RNF219.C2.C10	.00000013	.293/ .00519	100	100	.0269 (3.47)	100	100	100	100
RNF219.C3.C10	.00000013	.158/ .00283	100	100	.0206 (2.50)	100	100	100	100
RNF219.C5.C10	.00000013	.477/ .00617	100	100	.0546 (3.69)	100	100	100	100
RNF219.C6.C10	.00000013	.489/ .00228	100	100	.0284 (14.7)	100	100	100	100
RNF219.C7.C10	.00000013	.490/ .00565	100	100	.0831 (2.07)	100	100	100	100
RNF219.C8.C10	.00000013	.490/ .00888	100	100	.0572 (4.36)	100	100	100	100
RNF219.C9.C10	.00000013	.496/ .00445	100	100	.0427 (8.79)	100	100	100	100
RNF219.C2.C11	.00000013	.291/ .00204	100	100	.0219 (5.90)	100	100	100	100
RNF219.C3.C11	.00000013	.157/ .000568	100	100	.0128 (6.52)	100	100	100	100
RNF219.C4.C11	.00000013	.307/ .00448	100	100	.0273 (4.39)	100	100	100	100
RNF219.C5.C11	.00000013	.476/ .00192	100	100	.0253 (16.1)	100	100	100	100
RNF219.C6.C11	.00000013	.480/ .000702	100	100	.0295 (12.6)	100	100	100	100
RNF219.C7.C11	.00000013	.487/ .00177	100	100	.0305 (13.5)	100	100	100	100
RNF219.C8.C11	.00000013	.490/ .00529	100	100	.0478 (6.85)	100	100	100	100
RNF219.C9.C11	.00000013	.492/ .00294	100	100	.0374 (8.99)	100	100	100	100
RNF219.C10.C11	.00000013	.498/ .00431	100	100	.0399 (7.90)	100	100	100	100
RNF219.C2.C12	.00000013	.291/ .00259	100	100	.0193 (6.71)	100	100	100	100
RNF219.C3.C12	.00000013	.157/ .00132	100	100	.0199 (3.30)	100	100	100	100
RNF219.C4.C12	.00000013	.314/ .00523	100	100	.0299 (3.22)	100	100	100	100
RNF219.C5.C12	.00000013	.476/ .00551	100	100	.0514 (3.89)	100	100	100	100
RNF219.C6.C12	.00000013	.481/ .00171	100	100	.0270 (14.1)	100	100	100	100
RNF219.C7.C12	.00000013	.486/ .000984	100	100	.0244 (19.8)	100	100	100	100
RNF219.C8.C12	.00000013	.507/ .00877	100	100	.0574 (4.08)	100	100	100	100
RNF219.C9.C12	.00000013	.490/ .00283	100	100	.0374 (8.99)	100	100	100	100
RNF219.C10.C12	.00000013	.499/ .00479	100	100	.0430 (6.82)	100	100	100	100
RNF219.C11.C12	.00000013	.635/ .00780	100	100	.150 (1.69)	100	100	100	100
RNF219.C3.C13	.00000013	.157/ .000780	100	100	.0141 (5.35)	100	100	100	100
RNF219.C4.C13	.00000013	.290/ .00341	100	100	.0299 (3.22)	100	100	100	100
RNF219.C5.C13	.00000013	.459/ .00493	100	100	.0765 (1.75)	100	100	100	100
RNF219.C6.C13	.00000013	.465/ .00160	100	100	.0295 (12.6)	100	100	100	100
RNF219.C7.C13	.00000013	.472/ .000787	100	100	.0295 (12.6)	100	100	100	100
RNF219.C8.C13	.00000013	.473/ .00363	100	100	.0399 (7.90)	100	100	100	100
RNF219.C9.C13	.00000013	.476/ .00158	100	100	.0284 (15.6)	100	100	100	100
RNF219.C10.C13	.00000013	.483/ .00280	100	100	.0379 (9.32)	100	100	100	100
RNF219.C11.C13	.00000013	.483/ .00183	100	100	.0382 (8.62)	100	100	100	100
RNF219.C12.C13	.00000013	.485/ .00186	100	100	.0305 (13.5)	100	100	100	100
RNF219.C2.C14	.00000013	.277/ .00181	100	100	.0144 (6.93)	100	100	100	100
RNF219.C3.C14	.00000013	.157/ .00109	100	100	.0125 (6.78)	100	100	100	100
RNF219.C4.C14	.00000013	.294/ .00219	100	100	.0230 (5.35)	100	100	100	100
RNF219.C5.C14	.00000013	.462/ .00323	100	100	.0514 (3.89)	100	100	100	100
RNF219.C6.C14	.00000013	.466/ .000986	100	100	.0233 (20.3)	100	100	100	100
RNF219.C7.C14	.00000013	.470/ .000899	100	100	.0339 (9.57)	100	100	100	100
RNF219.C8.C14	.00000013	.478/ .0342	100	100	.110 (1.12)	100	100	100	100
RNF219.C9.C14	.00000013	.478/ .00234	100	100	.0396 (8.56)	100	100	100	100
RNF219.C10.C14	.00000013	.483/ .00485	100	100	.0574 (4.08)	100	100	100	100
RNF219.C11.C14	.00000013	.485/ .00107	100	100	.0237 (22.5)	100	100	100	100
RNF219.C12.C14	.00000013	.485/ .00194	100	100	.0318 (12.4)	100	100	100	100
RNF219.C13.C14	.00000013	.489/ .000863	100	100	.0262 (19.6)	100	100	100	100
RNF219.C2.C15	.00000013	.278/ .00123	100	100	.0191 (5.68)	100	100	100	100
RNF219.C3.C15	.00000013	.157/ .00163	100	100	.0206 (2.50)	100	100	100	100
RNF219.C4.C15	.00000013	.291/ .00222	100	100	.0199 (7.13)	100	100	100	100
RNF219.C5.C15	.00000013	.462/ .00207	100	100	.0281 (14.0)	100	100	100	100
RNF219.C6.C15	.00000013	.465/ .00155	100	100	.0290 (12.2)	100	100	100	100
RNF219.C7.C15	.00000013	.471/ .00497	100	100	.0779 (1.82)	100	100	100	100
RNF219.C8.C15	.00000013	.475/ .00978	100	100	.0805 (1.94)	100	100	100	100
RNF219.C9.C15	.00000013	.477/ .000937	100	100	.0298 (16.0)	100	100	100	100
RNF219.C10.C15	.00000013	.484/ .00872	100	100	.0818 (2.00)	100	100	100	100
RNF219.C11.C15	.00000013	.485/ .00199	100	100	.0310 (13.9)	100	100	100	100
RNF219.C12.C15	.00000013	.485/ .00203	100	100	.0399 (7.90)	100	100	100	100
RNF219.C13.C15	.00000013	.486/ .00110	100	100	.0264 (18.1)	100	100	100	100
RNF219.C14.C15	.00000013	.491/ .000537	100	100	.0244 (24.0)	100	100	100	100
RNF219.C2.C16	.00000013	.257/ .00368	100	100	.0236 (2.77)	100	100	100	100
RNF219.C4.C16	.00000013	.269/ .00524	100	100	.0240 (2.85)	100	100	100	100
RNF219.C6.C16	.00000013	.271/ .00322	100	100	.0244 (3.50)	100	100	100	100
RNF219.C7.C16	.00000013	.275/ .00328	100	100	.0255 (3.21)	100	100	100	100
RNF219.C9.C16	.00000013	.277/ .00436	100	100	.0274 (2.78)	100	100	100	100
RNF219.C10.C16	.00000013	.283/ .00642	100	100	.0255 (3.21)	100	100	100	100
RNF219.C11.C16	.00000013	.284/ .00235	100	100	.0287 (2.53)	100	100	100	100
RNF219.C12.C16	.00000013	.282/ .00448	100	100	.0345 (1.75)	100	100	100	100
RNF219.C13.C16	.00000013	.285/ .00184	100	100	.0236 (3.75)	100	100	100	100
RNF219.C14.C16	.00000013	.288/ .00346	100	100	.0239 (3.66)	100	100	100	100
RNF219.C15.C16	.00000013	.288/ .00111	100	100	.0154 (8.82)	100	100	100	100
RNF219.C2.C17	.00000013	.249/ .00153	100	100	.0174 (3.06)	100	100	100	100
RNF219.C3.C17	.00000013	.129/ .000876	100	100	.0154 (3.43)	100	100	100	100
RNF219.C4.C17	.00000013	.266/ .00451	100	100	.0247 (3.02)	100	100	100	100
RNF219.C5.C17	.00000013	.406/ .0151	100	100	.0683 (1.40)	100	100	100	100
RNF219.C6.C17	.00000013	.409/ .00150	100	100	.0260 (9.11)	100	100	100	100
RNF219.C7.C17	.00000013	.417/ .00175	100	100	.0248 (11.9)	100	100	100	100
RNF219.C8.C17	.00000013	.418/ .00612	100	100	.0377 (5.15)	100	100	100	100
RNF219.C9.C17	.00000013	.419/ .00113	100	100	.0223 (16.5)	100	100	100	100
RNF219.C10.C17	.00000013	.425/ .00477	100	100	.0344 (7.61)	100	100	100	100
RNF219.C11.C17	.00000013	.426/ .00154	100	100	.0237 (16.1)	100	100	100	100
RNF219.C12.C17	.00000013	.427/ .00327	100	100	.0344 (7.61)	100	100	100	100
RNF219.C13.C17	.00000013	.428/ .000496	100	100	.0176 (29.9)	100	100	100	100
RNF219.C14.C17	.00000013	.431/ .00228	100	100	.0354 (7.41)	100	100	100	100
RNF219.C15.C17	.00000013	.432/ .00109	100	100	.0248 (16.7)	100	100	100	100
RNF219.C16.C17	.00000013	.291/ .00103	100	100	.0203 (5.06)	100	100	100	100
GSTP1.C10	.00000026	8.23/ .217	94.7	94.4	.498	94.6	94.7	94.4	91.5 (79.7, 100)
GSTP1.T1.T9	.00000026	90.2/ 99.4	94.7	94.4	98.5	94.6	94.7	94.4	90.5 (77.6, 100)
GSTP1.T8.T10	.00000026	91.6/ 99.6	94.7	94.4	99.3	94.6	94.7	94.4	90.6 (77.9, 100)
GSTP1.T9.T14	.00000026	90.6/ 99.5	94.7	94.4	98.8	94.6	94.7	94.4	92.7 (81.8, 100)
GSTP1.T10.T17	.00000026	91.3/ 99.6	94.7	94.4	99.3	94.6	94.7	94.4	90.5 (77.6, 100)
GSTP1.T5.C7	.00000026	.698/ .176	94.7	94.4	.297	94.6	94.7	94.4	90.2 (76.9, 100)
GSTP1.T7.C13	.00000026	2.34/ .273	94.7	94.4	.850	94.6	94.7	94.4	90.4 (77.3, 100)
GSTP1.C13.T14	.00000026	2.29/ .272	94.7	94.4	.702	94.6	94.7	94.4	90.6 (77.9, 100)
GSTP1.C13.T15	.00000026	2.30/ .257	94.7	94.4	.711	94.6	94.7	94.4	93.6 (83.1, 100)
RNF219.C1.C4	.00000026	.0938/ .00458	94.7	94.4	.0297	94.6	94.7	94.4	90.2 (76.9, 100)
RNF219.C2.C7	.00000026	.298/ .00492	94.7	94.4	.0593	94.6	94.7	94.4	92.1 (80.8, 100)
GSTP1.C2	.00000053	7.72/ .321	94.7	88.9	.435	94.6	94.7	94.4	94.4 (84.1, 100)
GSTP1.T2.T8	.00000053	91.7/ 99.5	89.5	94.4	99.4	91.9	89.5	94.4	95.0 (86.3, 100)
GSTP1.T2.T17	.00000053	91.4/ 99.5	94.7	88.9	99.4	97.3	94.7	100	94.7 (84.4, 100)
RNF219.T4.T6	.00000053	97.0/ 98.5	94.7	88.9	98.0	91.9	89.5	94.4	94.4 (84.1, 100)
RNF219.T6.T11	.00000053	98.2/ 99.0	94.7	88.9	98.7	94.6	94.7	94.4	93.9 (83.5, 100)
RNF219.T1.C6	.00000053	1.09/ .467	89.5	94.4	.637	89.2	89.5	88.9	94.3 (84.2, 100)
RNF219.C6.C8	.00000053	.487/ .0335	89.5	94.4	.0898	94.6	94.7	94.4	95.5 (86.6, 100)
GSTP1.T2.T10	.00000092	91.4/ 99.5	84.2	94.4	99.3	94.6	94.7	94.4	94.0 (84.7, 100)
GSTP1.T1.T14	.00000092	90.2/ 99.1	84.2	94.4	98.6	91.9	89.5	94.4	95.5 (86.6, 100)
GSTP1.T9.C13	.00000092	2.31/ .273	94.7	83.3	.851	94.6	94.7	94.4	91.8 (80.2, 100)
GSTP1.T10.C13	.00000092	2.31/ .273	94.7	83.3	.851	94.6	94.7	94.4	93.9 (83.5, 100)
GSTP1.C3.T7	.00000092	.713/ .236	84.2	94.4	.303	91.9	89.5	94.4	94.9 (84.8, 100)
GSTP1.C6.T11	.00000092	.575/ .232	94.7	83.3	.323	94.6	94.7	94.4	94.7 (84.4, 100)
RNF219.C6	.00000092	1.10/ .473	84.2	94.4	.639	91.9	89.5	94.4	94.3 (84.2, 100)
RNF219.T6.T14	.00000092	98.4/ 99.1	89.5	88.9	98.7	91.9	89.5	94.4	98.2 (95.2, 100)
GSTP1.T10.T14	.0000016	91.0/ 99.4	78.9	94.4	99.0	94.6	94.7	94.4	95.5 (86.6, 100)
GSTP1.T1.C17	.0000016	1.14/ .134	94.7	77.8	.216	94.6	94.7	94.4	93.6 (83.1, 100)
GSTP1.T13.C17	.0000016	2.04/ .135	94.7	77.8	.209	94.6	94.7	94.4	94.2 (83.8, 100)
GSTP1.C4.T7	.0000016	.576/ .233	84.2	88.9	.323	91.9	94.7	88.9	98.2 (95.0, 100)
RNF219.T4.T7	.0000016	96.8/ 98.5	78.9	94.4	98.0	94.6	94.7	94.4	93.9 (82.9, 100)
RNF219.C8.C16	.0000016	.278/ .00954	78.9	94.4	.0374	97.3	100	94.4	95.5 (86.6, 100)
GSTP1.T12.C13	.0000025	2.23/ .270	94.7	72.2	.699	94.6	94.7	94.4	94.7 (84.4, 100)
GSTP1.T6.C15	.0000025	.643/ 5.91	94.7	72.2	1.71	91.9	89.5	94.4	95.0 (86.8, 100)
RNF219.C2.C13	.0000025	.276/ .00672	73.7	94.4	.0281	94.6	94.7	94.4	95.5 (86.6, 100)
GSTP1.C14	.0000040	8.50/ .420	68.4	94.4	.694	91.9	89.5	94.4	95.5 (86.6, 100)
GSTP1.T8.T14	.0000040	91.2/ 99.4	68.4	94.4	99.1	91.9	89.5	94.4	95.5 (86.6, 100)
GSTP1.T14.T17	.0000040	91.3/ 99.4	68.4	94.4	99.2	91.9	89.5	94.4	95.5 (86.6, 100)
GSTP1.T3.C6	.0000059	.550/ .231	89.5	66.7	.302	91.9	89.5	94.4	94.2 (83.8, 100)
GSTP1.C7.T11	.0000059	.445/ .184	84.2	72.2	.252	91.9	89.5	94.4	94.7 (86.8, 100)
GSTP1.T2.T14	.0000088	91.0/ 99.3	68.4	83.3	98.9	94.6	94.7	94.4	95.6 (89.2, 100)
GSTP1.T11.C13	.0000088	2.24/ .272	94.7	55.6	.727	97.3	94.7	100	94.7 (84.4, 100)
RNF219.T4.T11	.0000088	96.9/ 98.4	73.7	83.3	97.9	89.2	89.5	88.9	96.2 (90.9, 100)
RNF219.T7.T14	.0000088	98.2/ 99.1	57.9	94.4	98.9	94.6	94.7	94.4	94.4 (83.6, 100)
GSTP1.T1.T8	.000013	90.9/ 99.3	68.4	83.3	98.9	91.9	89.5	94.4	96.2 (90.4, 100)
GSTP1.T1.T10	.000013	90.6/ 99.3	68.4	83.3	98.8	91.9	89.5	94.4	95.6 (88.4, 100)
GSTP1.T1.T17	.000013	90.5/ 99.4	68.4	83.3	98.9	91.9	89.5	94.4	96.8 (92.0, 100)
GSTP1.C10.T13	.000013	2.12/ .216	63.2	83.3	.320	91.9	89.5	94.4	95.6 (88.4, 100)
RNF219.T6.T7	.000013	98.1/ 99.1	52.6	94.4	98.8	91.9	89.5	94.4	93.9 (82.9, 100)
RNF219.T3.C6	.000013	.944/ .472	68.4	88.9	.595	86.5	84.2	88.9	97.4 (93.1, 100)
RNF219.C13.T14	.000013	.251/ .451	89.5	72.2	.310	86.5	89.5	83.3	96.8 (92.1, 100)
GSTP1.C1	.000018	8.36/ .483	68.4	83.3	.762	86.5	84.2	88.9	95.3 (88.7, 100)
GSTP1.T4.C6	.000018	.544/ .231	84.2	55.6	.285	91.9	89.5	94.4	94.2 (83.8, 100)
KIAA1539.T3.C5	.000018	.205/ .414	89.5	61.1	.256	89.2	89.5	88.9	95.0 (88.4, 100)
KIAA1539.T4.C5	.000018	.205/ .415	89.5	61.1	.256	89.2	89.5	88.9	95.0 (88.4, 100)
RNF219.T10.C13	.000018	.256/ .449	84.2	72.2	.303	86.5	89.5	83.3	96.2 (90.9, 100)
RNF219.T11.C13	.000018	.256/ .450	84.2	72.2	.305	86.5	89.5	83.3	96.5 (91.4, 100)
RNF219.T12.C13	.000018	.254/ .450	84.2	72.2	.305	86.5	89.5	83.3	96.8 (92.1, 100)
RNF219.C13.T15	.000018	.253/ .450	84.2	72.2	.303	86.5	89.5	83.3	96.5 (91.6, 100)
GSTP1.T6.C7	.000026	.427/ .184	57.9	83.3	.252	89.2	89.5	88.9	95.0 (88.3, 100)
RNF219.T4.T14	.000026	97.1/ 98.5	73.7	72.2	98.0	89.2	89.5	88.9	95.9 (90.4, 100)
RNF219.C6.T16	.000026	.829/ .470	78.9	83.3	.555	83.8	78.9	88.9	95.6 (89.8, 100)
RNF219.C4.C10	.000026	.311/ .0261	47.4	88.9	.0651	94.6	94.7	94.4	95.9 (88.3, 100)
GSTP1.T11.T12	.000036	86.3/ 98.2	73.7	77.8	97.0	83.8	73.7	94.4	92.4 (82.5, 100)
GSTP1.T1.C10	.000036	1.09/ .215	47.4	83.3	.319	94.6	94.7	94.4	94.2 (84.3, 100)
GSTP1.T8.C17	.000036	1.51/ .136	84.2	44.4	.176	89.2	84.2	94.4	93.6 (83.1, 100)
KIAA1539.T2.C5	.000036	.207/ .415	89.5	50.0	.256	89.2	89.5	88.9	95.0 (88.2, 100)
RNF219.C7	.000036	1.31/ .443	36.8	94.4	.658	97.3	100	94.4	94.4 (83.6, 100)
RNF219.T7.T11	.000036	98.0/ 99.0	36.8	94.4	98.8	94.6	94.7	94.4	94.4 (83.6, 100)
RNF219.T1.C7	.000036	1.31/ .440	36.8	94.4	.656	97.3	100	94.4	94.4 (83.6, 100)
RNF219.T9.C13	.000036	.263/ .450	84.2	72.2	.310	86.5	89.5	83.3	95.9 (90.6, 100)
RNF219.C2.T4	.000036	.347/ .691	89.5	38.9	.486	94.6	94.7	94.4	94.4 (84.6, 100)
RNF219.C2.T7	.000036	.350/ .688	89.5	38.9	.490	94.6	94.7	94.4	94.2 (84.3, 100)
RNF219.C2.T8	.000036	.350/ .688	89.5	38.9	.490	94.6	94.7	94.4	94.4 (84.6, 100)
RNF219.C5.C16	.000036	.271/ .0181	57.9	88.9	.0370	89.2	89.5	88.9	95.6 (89.2, 100)
GSTP1.T1.T2	.000049	91.2/ 99.2	68.4	66.7	98.9	86.5	84.2	88.9	94.2 (86.7, 100)
GSTP1.T1.C8	.000049	.784/ .194	68.4	77.8	.244	86.5	84.2	88.9	95.3 (89.3, 100)
GSTP1.T4.C17	.000049	.776/ .135	78.9	44.4	.175	91.9	89.5	94.4	92.7 (81.8, 100)
RNF219.T7.T15	.000049	98.3/ 99.0	31.6	94.4	98.9	86.5	78.9	94.4	94.2 (83.3, 100)
RNF219.T7.C13	.000049	.268/ .451	84.2	72.2	.310	81.1	84.2	77.8	95.0 (89.0, 100)
RNF219.C2.T5	.000049	.351/ .692	89.5	33.3	.486	94.6	94.7	94.4	94.2 (84.3, 100)
RNF219.C2.T6	.000049	.351/ .690	89.5	33.3	.490	94.6	94.7	94.4	94.4 (84.6, 100)
RNF219.C2.T9	.000049	.351/ .690	89.5	33.3	.487	94.6	94.7	94.4	93.9 (83.9, 100)
GSTP1.T5.T12	.000067	86.4/ 98.3	73.7	72.2	97.5	83.8	73.7	94.4	90.9 (80.6, 100)
GSTP1.T2.C17	.000067	.909/ .135	84.2	33.3	.185	94.6	94.7	94.4	93.6 (83.1, 100)
RNF219.C4	.000067	2.22/ 1.08	73.7	72.2	1.41	83.8	78.9	88.9	94.4 (88.0, 100)
RNF219.T4.T12	.000067	96.8/ 98.2	78.9	66.7	97.6	86.5	84.2	88.9	94.4 (87.9, 100)
RNF219.T3.C4	.000067	2.21/ 1.08	73.7	72.2	1.40	83.8	78.9	88.9	94.4 (88.0, 100)
RNF219.T4.C6	.000067	.786/ .459	73.7	66.7	.549	83.8	78.9	88.9	94.4 (87.4, 100)
RNF219.T2.C7	.000067	1.02/ .438	26.3	94.4	.603	94.6	94.7	94.4	94.4 (83.6, 100)
RNF219.T3.C7	.000067	1.16/ .440	26.3	94.4	.623	97.3	100	94.4	94.4 (83.6, 100)
RNF219.C2.T10	.000067	.355/ .688	84.2	33.3	.525	94.6	94.7	94.4	93.9 (83.9, 100)
RNF219.C2.T11	.000067	.357/ .691	84.2	33.3	.533	94.6	94.7	94.4	93.9 (83.9, 100)
RNF219.C2.T12	.000067	.357/ .690	84.2	33.3	.531	94.6	94.7	94.4	93.9 (83.9, 100)
GSTP1.T3.T12	.000090	86.4/ 98.2	73.7	72.2	97.4	83.8	73.7	94.4	91.2 (81.0, 100)
RNF219.T2.C6	.000090	.803/ .470	78.9	61.1	.680	83.8	78.9	88.9	93.6 (86.1, 100)
RNF219.T8.C13	.000090	.266/ .448	68.4	72.2	.321	86.5	89.5	83.3	94.7 (88.3, 100)
RNF219.C7.T16	.000090	1.04/ .440	21.1	94.4	.605	94.6	94.7	94.4	94.4 (83.6, 100)
GSTP1.T12.T13	.00012	88.7/ 98.1	42.1	77.8	96.5	91.9	89.5	94.4	93.3 (83.6, 100)
GSTP1.T2.C10	.00012	.856/ .215	42.1	77.8	.305	89.2	89.5	88.9	94.2 (85.6, 100)
RNF219.C11	.00012	1.17/ .535	73.7	77.8	.637	81.1	78.9	83.3	93.9 (86.9, 100)
RNF219.T3.T7	.00012	98.4/ 99.2	47.4	83.3	99.0	89.2	89.5	88.9	92.7 (82.0, 100)
RNF219.T6.T12	.00012	98.1/ 98.8	63.2	66.7	98.6	89.2	84.2	94.4	91.5 (81.8, 100)
RNF219.T7.T12	.00012	97.9/ 98.8	36.8	88.9	98.7	86.5	84.2	88.9	93.0 (81.8, 100)
RNF219.T6.C13	.00012	.275/ .450	68.4	72.2	.327	81.1	84.2	77.8	94.7 (88.5, 100)
RNF219.C2.T13	.00012	.372/ .686	73.7	33.3	.540	91.9	89.5	94.4	93.9 (83.9, 100)
RNF219.C2.T14	.00012	.371/ .691	73.7	33.3	.541	91.9	89.5	94.4	94.2 (84.7, 100)
RNF219.C2.T15	.00012	.370/ .692	73.7	33.3	.541	91.9	89.5	94.4	93.9 (83.9, 100)
GSTP1.T4.T12	.00016	86.6/ 98.2	73.7	72.2	93.1	83.8	73.7	94.4	90.6 (80.1, 100)
GSTP1.T3.C10	.00016	.755/ .215	42.1	77.8	.303	86.5	89.5	83.3	93.3 (84.1, 100)
GSTP1.T8.C10	.00016	1.47/ .216	52.6	72.2	.311	83.8	73.7	94.4	94.2 (86.4, 100)
GSTP1.T3.C17	.00016	.773/ .135	78.9	22.2	.175	91.9	89.5	94.4	93.0 (82.2, 100)
GSTP1.C1.T13	.00016	2.81/ .481	68.4	72.2	.633	81.1	73.7	88.9	92.7 (84.2, 100)
RNF219.C14	.00016	.958/ .422	73.7	77.8	.495	83.8	78.9	88.9	94.2 (87.3, 100)
RNF219.T7.T17	.00016	98.3/ 99.0	47.4	72.2	98.7	86.5	84.2	88.9	93.0 (84.3, 100)
RNF219.T4.C7	.00016	.990/ .441	10.5	94.4	.601	91.9	89.5	94.4	94.4 (83.6, 100)
RNF219.T9.C10	.00016	.915/ 1.54	68.4	61.1	1.07	86.5	89.5	83.3	92.1 (83.6, 100)
RNF219.T1.C14	.00016	.955/ .420	73.7	77.8	.492	83.8	78.9	88.9	93.6 (86.4, 100)
RNF219.C7.T15	.00016	.843/ .438	10.5	94.4	.583	94.6	94.7	94.4	94.4 (83.6, 100)
RNF219.C2.T16	.00016	.391/ .689	73.7	27.8	.539	94.6	94.7	94.4	93.6 (83.5, 100)
RNF219.C2.T17	.00016	.399/ .691	73.7	27.8	.545	91.9	89.5	94.4	93.6 (83.5, 100)
RNF219.C7.T17	.00016	.898/ .441	10.5	94.4	.587	94.6	94.7	94.4	94.4 (83.6, 100)
GSTP1.C4.T6	.00021	.462/ .232	63.2	77.8	.287	86.5	84.2	88.9	94.2 (87.2, 100)
RNF219.T3.T4	.00021	97.3/ 98.5	57.9	77.8	98.4	83.8	84.2	83.3	93.9 (86.6, 100)
RNF219.T7.T13	.00021	98.4/ 99.1	31.6	66.7	98.9	86.5	78.9	94.4	92.4 (81.2, 100)
RNF219.T5.C7	.00021	.834/ .441	5.26	94.4	.577	94.6	94.7	94.4	94.4 (83.6, 100)
RNF219.T6.C7	.00021	.829/ .442	5.26	94.4	.575	89.2	84.2	94.4	94.4 (83.6, 100)
RNF219.T1.C11	.00021	1.16/ .530	73.7	77.8	.637	81.1	78.9	83.3	93.6 (86.4, 100)
RNF219.C7.T8	.00021	.823/ .441	5.26	94.4	.575	89.2	84.2	94.4	94.4 (83.6, 100)
RNF219.C7.T9	.00021	.824/ .441	5.26	94.4	.575	89.2	84.2	94.4	94.4 (83.6, 100)
RNF219.C7.T10	.00021	.825/ .437	5.26	94.4	.576	89.2	84.2	94.4	94.4 (83.6, 100)
RNF219.C7.T11	.00021	.828/ .441	5.26	94.4	.575	91.9	89.5	94.4	94.4 (83.6, 100)
RNF219.C7.T12	.00021	.829/ .442	5.26	94.4	.579	91.9	89.5	94.4	94.4 (83.6, 100)
RNF219.C7.T13	.00021	.843/ .442	5.26	94.4	.583	94.6	94.7	94.4	94.4 (83.6, 100)
RNF219.C7.T14	.00021	.844/ .442	5.26	94.4	.581	91.9	89.5	94.4	94.4 (83.6, 100)
GSTP1.T4.C10	.00028	.759/ .215	42.1	77.8	.305	83.8	84.2	83.3	93.3 (84.1, 100)
GSTP1.T5.C17	.00028	.724/ .136	63.2	33.3	.174	89.2	84.2	94.4	92.4 (81.5, 100)
GSTP1.C3.T6	.00028	.600/ .245	84.2	22.2	.366	89.2	84.2	94.4	92.4 (81.7, 100)
GSTP1.C1.T8	.00028	2.19/ .480	63.2	66.7	.624	81.1	73.7	88.9	92.4 (83.8, 100)
GSTP1.C10.T17	.00028	.547/ .216	47.4	72.2	.303	81.1	68.4	94.4	90.9 (80.2, 100)
RNF219.T5.T7	.00028	97.9/ 98.8	73.7	72.2	98.3	81.1	78.9	83.3	93.6 (86.5, 100)
RNF219.T5.C13	.00028	.280/ .446	68.4	72.2	.327	81.1	84.2	77.8	93.3 (85.9, 100)
GSTP1.T5.C10	.00036	.712/ .216	42.1	72.2	.303	83.8	84.2	83.3	92.7 (83.3, 100)
GSTP1.C8.T13	.00036	1.92/ .196	73.7	11.1	.244	91.9	89.5	94.4	93.3 (82.7, 100)
GSTP1.C10.T16	.00036	.536/ .216	47.4	72.2	.303	78.4	73.7	83.3	90.9 (80.6, 100)
RNF219.T6.C10	.00036	.923/ 1.55	68.4	61.1	1.07	86.5	89.5	83.3	92.7 (84.6, 100)
RNF219.T7.C10	.00036	.921/ 1.54	63.2	61.1	1.07	86.5	89.5	83.3	91.8 (83.0, 100)
RNF219.C10.T11	.00036	.913/ 1.54	63.2	61.1	1.07	86.5	89.5	83.3	92.1 (83.6, 100)
RNF219.C10.T12	.00036	.912/ 1.54	63.2	61.1	1.07	86.5	89.5	83.3	92.1 (83.6, 100)
GSTP1.T6.T12	.00046	86.7/ 98.2	73.7	66.7	93.0	83.8	73.7	94.4	89.2 (78.2, 100)
GSTP1.T7.T12	.00046	86.7/ 98.2	73.7	66.7	92.9	83.8	73.7	94.4	89.5 (78.5, 100)
RNF219.C10.T15	.00046	.927/ 1.54	63.2	61.1	1.07	86.5	89.5	83.3	92.1 (83.6, 100)
RNF219.C4.T17	.00046	1.95/ 1.08	63.2	66.7	1.37	81.1	78.9	83.3	92.4 (84.5, 100)
GSTP1.C1.T16	.00059	1.37/ .481	47.4	66.7	.614	81.1	73.7	88.9	91.5 (82.0, 100)
GSTP1.C1.T17	.00059	1.39/ .480	47.4	66.7	.614	81.1	73.7	88.9	91.8 (82.4, 100)
RNF219.T4.T13	.00059	97.3/ 98.5	68.4	61.1	98.3	81.1	78.9	83.3	90.6 (81.5, 99.8)
RNF219.T4.T15	.00059	97.2/ 98.4	73.7	55.6	98.0	83.8	78.9	88.9	91.2 (82.2, 100)
RNF219.T8.C10	.00059	.921/ 1.54	63.2	61.1	1.07	86.5	89.5	83.3	91.8 (83.1, 100)
RNF219.C4.T10	.00059	1.91/ 1.05	63.2	72.2	1.34	78.4	73.7	83.3	91.8 (83.3, 100)
RNF219.C4.T16	.00059	1.95/ 1.08	63.2	66.7	1.37	81.1	78.9	83.3	92.1 (84.0, 100)
GSTP1.T5.C6	.00076	.467/ .232	78.9	22.2	.303	81.1	78.9	83.3	91.5 (81.3, 100)
GSTP1.C1.T15	.00076	1.33/ .468	47.4	61.1	.603	81.1	73.7	88.9	91.8 (82.4, 100)
GSTP1.C10.T15	.00076	.483/ .210	42.1	72.2	.267	75.7	68.4	83.3	90.6 (79.6, 100)
RNF219.T4.T9	.00076	97.0/ 98.3	63.2	61.1	97.9	86.5	84.2	88.9	92.7 (84.6, 100)
RNF219.T7.T9	.00076	98.1/ 98.9	63.2	77.8	98.8	78.4	73.7	83.3	91.8 (83.3, 100)
RNF219.T5.C10	.00076	.934/ 1.54	63.2	61.1	1.07	86.5	89.5	83.3	91.8 (83.1, 100)
RNF219.C10.T13	.00076	.928/ 1.54	57.9	61.1	1.07	86.5	89.5	83.3	91.8 (83.0, 100)
GSTP1.T6.C17	.00096	.594/ .135	68.4	11.1	.172	89.2	84.2	94.4	91.2 (80.1, 100)
GSTP1.C1.T12	.00096	1.24/ .460	47.4	66.7	.610	81.1	73.7	88.9	90.9 (81.1, 100)
RNF219.T11.T14	.00096	98.4/ 99.0	52.6	77.8	99.0	81.1	78.9	83.3	91.2 (82.2, 100)
RNF219.C10.T14	.00096	.928/ 1.54	57.9	61.1	1.07	86.5	89.5	83.3	92.1 (83.6, 100)
RNF219.C4.T15	.00096	1.92/ 1.08	63.2	66.7	1.37	75.7	73.7	77.8	91.2 (82.5, 100.0)
GSTP1.C1.T14	.0012	1.32/ .481	47.4	61.1	.625	81.1	73.7	88.9	90.6 (80.7, 100)
KIAA1539.C5	.0012	.234/ .415	78.9	27.8	.256	83.8	84.2	83.3	90.6 (79.7, 100)
KIAA1539.T1.C5	.0012	.232/ .414	78.9	33.3	.256	83.8	84.2	83.3	90.4 (79.3, 100)
RNF219.T6.T15	.0012	98.5/ 99.0	63.2	61.1	98.8	81.1	78.9	83.3	91.2 (82.2, 100)
RNF219.C4.T6	.0012	1.90/ 1.07	63.2	61.1	1.36	75.7	73.7	77.8	90.6 (81.4, 99.9)
GSTP1.T5.C15	.0015	.775/ 5.92	78.9	61.1	1.21	83.8	78.9	88.9	90.6 (81.0, 100)
RNF219.T4.T17	.0015	97.2/ 98.4	73.7	61.1	97.9	78.4	78.9	77.8	91.5 (82.9, 100)
RNF219.C4.T9	.0015	1.90/ 1.07	63.2	61.1	1.30	75.7	73.7	77.8	90.9 (81.9, 100.0)
RNF219.C4.T11	.0015	1.91/ 1.08	63.2	61.1	1.30	75.7	73.7	77.8	90.6 (81.3, 99.9)
RNF219.C4.T13	.0015	1.93/ 1.08	63.2	66.7	1.31	75.7	73.7	77.8	91.2 (82.5, 100.0)
RNF219.C4.T14	.0015	1.92/ 1.08	63.2	66.7	1.31	75.7	73.7	77.8	90.9 (81.9, 100.0)
GSTP1.C10.T14	.0019	.475/ .216	42.1	72.2	.267	75.7	68.4	83.3	90.6 (80.1, 100)
RNF219.T4.T5	.0019	96.9/ 98.2	57.9	66.7	97.7	81.1	78.9	83.3	90.6 (81.6, 99.7)
RNF219.C4.T5	.0019	1.90/ 1.08	63.2	66.7	1.30	75.7	73.7	77.8	90.6 (81.4, 99.9)
RNF219.C4.T12	.0019	1.90/ 1.08	63.2	61.1	1.29	75.7	73.7	77.8	90.6 (81.3, 99.9)
GSTP1.T6.C10	.0024	.570/ .216	36.8	72.2	.267	83.8	84.2	83.3	89.5 (78.5, 100)
GSTP1.C1.T10	.0024	1.21/ .480	47.4	61.1	.583	78.4	68.4	88.9	88.6 (77.3, 99.9)
RNF219.T1.T4	.0024	97.0/ 98.0	68.4	38.9	97.5	81.1	78.9	83.3	89.5 (78.9, 100)
RNF219.T3.T6	.0024	98.6/ 99.1	73.7	27.8	98.9	86.5	84.2	88.9	88.3 (76.1, 100)
RNF219.T2.C4	.0024	1.92/ 1.08	63.2	61.1	1.30	75.7	73.7	77.8	90.9 (82.0, 99.9)
RNF219.C4.T7	.0024	1.89/ 1.08	63.2	61.1	1.29	75.7	73.7	77.8	90.4 (80.9, 99.8)
RNF219.T5.T6	.0029	98.1/ 98.8	47.4	77.8	98.7	75.7	73.7	77.8	89.8 (79.2, 100)
RNF219.T1.C4	.0029	2.12/ 1.08	68.4	55.6	1.64	81.1	73.7	88.9	90.1 (80.3, 99.8)
GSTP1.C1.T9	.0036	1.20/ .482	47.4	61.1	.585	78.4	68.4	88.9	88.3 (77.0, 99.7)
RNF219.T3.T14	.0036	98.7/ 99.2	21.1	83.3	99.1	78.4	73.7	83.3	90.4 (78.8, 100)
RNF219.T6.T17	.0036	98.5/ 99.0	52.6	55.6	98.8	86.5	84.2	88.9	88.0 (76.8, 99.2)
RNF219.C8.T12	.0036	1.52/ 2.11	21.1	72.2	1.79	83.8	84.2	83.3	90.4 (79.1, 100)
RNF219.C10.T17	.0036	.986/ 1.54	47.4	61.1	1.12	83.8	89.5	77.8	89.5 (79.2, 99.7)
RNF219.T6.T9	.0045	98.3/ 98.9	42.1	66.7	98.8	81.1	84.2	77.8	87.1 (75.1, 99.1)
RNF219.C4.T8	.0045	1.88/ 1.07	57.9	61.1	1.43	75.7	73.7	77.8	89.5 (79.6, 99.3)
RNF219.C14.T16	.0045	.670/ .419	47.4	72.2	.440	78.4	78.9	77.8	89.5 (79.1, 99.8)
GSTP1.T4.C15	.0055	.827/ 5.91	78.9	44.4	1.31	78.4	78.9	77.8	89.5 (78.9, 100)
RNF219.T7.C8	.0055	1.53/ 2.11	21.1	72.2	1.80	83.8	84.2	83.3	88.6 (76.9, 100)
RNF219.T2.C11	.0055	.877/ .533	68.4	61.1	.717	75.7	73.7	77.8	88.9 (78.7, 99.1)
RNF219.C8.T10	.0055	1.53/ 2.11	21.1	72.2	1.80	83.8	84.2	83.3	88.6 (76.9, 100)
RNF219.C11.T16	.0055	.884/ .533	68.4	66.7	.724	75.7	73.7	77.8	89.8 (80.1, 99.4)
GSTP1.T3.C15	.0067	.823/ 5.91	78.9	44.4	1.26	78.4	78.9	77.8	89.5 (78.9, 100)
GSTP1.C1.T11	.0067	1.18/ .481	42.1	61.1	.544	78.4	68.4	88.9	87.1 (75.3, 98.9)
RNF219.T1.T7	.0067	97.8/ 98.7	36.8	50.0	98.2	86.5	84.2	88.9	89.2 (78.5, 99.8)
RNF219.T6.T13	.0067	98.6/ 99.1	78.9	22.2	98.9	83.8	78.9	88.9	88.3 (76.1, 100)
RNF219.T12.T14	.0067	98.2/ 98.8	57.9	61.1	98.6	78.4	84.2	72.2	89.2 (79.1, 99.3)
RNF219.T5.C8	.0067	1.54/ 2.11	21.1	72.2	1.80	83.8	84.2	83.3	88.0 (76.0, 100.0)
RNF219.C8.T9	.0067	1.53/ 2.11	21.1	72.2	1.80	83.8	84.2	83.3	88.6 (76.9, 100)
RNF219.C8.T11	.0067	1.53/ 2.11	15.8	72.2	1.80	83.8	84.2	83.3	88.6 (76.9, 100)
RNF219.C8.T13	.0067	1.55/ 2.11	15.8	72.2	1.80	83.8	84.2	83.3	88.0 (75.8, 100)
GSTP1.C1.T7	.0082	1.15/ .477	42.1	61.1	.540	75.7	68.4	83.3	87.4 (75.7, 99.1)
RNF219.T2.C14	.0082	.681/ .420	47.4	72.2	.432	75.7	73.7	77.8	88.9 (78.4, 99.3)
RNF219.T3.C14	.0082	.800/ .421	47.4	72.2	.434	75.7	73.7	77.8	90.1 (80.3, 99.8)
RNF219.T5.T11	.0099	98.1/ 98.7	52.6	33.3	98.6	83.8	78.9	88.9	87.1 (74.7, 99.5)
RNF219.C8.T14	.0099	1.55/ 2.08	21.1	61.1	1.74	81.1	84.2	77.8	87.4 (75.0, 99.8)
RNF219.T4.C14	.012	.664/ .420	47.4	72.2	.432	75.7	73.7	77.8	88.3 (77.5, 99.2)
RNF219.T14.C15	.012	.351/ .525	73.7	5.56	.355	81.1	84.2	77.8	88.3 (75.9, 100)
RNF219.C8.T15	.012	1.55/ 2.11	15.8	66.7	1.80	83.8	84.2	83.3	87.7 (75.4, 100.0)
RNF219.C6.T17	.012	.691/ .472	36.8	55.6	.541	81.1	78.9	83.3	88.0 (76.5, 99.5)
GSTP1.T10.C17	.015	.422/ .135	52.6	5.56	.176	83.8	78.9	88.9	87.1 (74.2, 100)
RNF219.T6.C8	.015	1.54/ 2.08	15.8	61.1	1.73	81.1	84.2	77.8	87.7 (75.5, 100.0)
RNF219.T4.C11	.015	.861/ .531	68.4	61.1	.716	75.7	73.7	77.8	88.6 (78.2, 99.0)
GSTP1.T12.T16	.017	89.6/ 98.2	36.8	61.1	97.4	70.3	57.9	83.3	86.8 (74.4, 99.2)
GSTP1.C10.T12	.017	.389/ .213	31.6	72.2	.220	70.3	63.2	77.8	86.8 (74.2, 99.5)
RNF219.T4.T16	.017	97.2/ 98.2	52.6	50.0	97.7	75.7	73.7	77.8	88.0 (77.4, 98.6)
GSTP1.C1.T6	.021	1.13/ .481	31.6	61.1	.544	75.7	68.4	83.3	86.5 (74.5, 98.6)
RNF219.T13.C15	.021	.356/ .524	73.7	5.56	.354	78.4	84.2	72.2	87.1 (74.3, 100.0)
RNF219.C13.T17	.021	.311/ .451	47.4	44.4	.402	75.7	78.9	72.2	87.7 (76.9, 98.6)
GSTP1.T1.C15	.025	1.24/ 5.91	78.9	44.4	1.49	64.9	78.9	50.0	88.3 (76.7, 99.9)
GSTP1.T2.C15	.025	1.01/ 5.91	78.9	44.4	1.31	73.0	78.9	66.7	88.3 (76.7, 99.9)
GSTP1.T7.C17	.025	.441/ .135	47.4	5.56	.163	83.8	78.9	88.9	85.4 (71.5, 99.2)
GSTP1.C1.T2	.025	1.11/ .481	31.6	55.6	.557	75.7	68.4	83.3	86.5 (74.5, 98.6)
GSTP1.C1.T3	.025	1.10/ .479	31.6	55.6	.545	75.7	68.4	83.3	85.4 (72.9, 97.8)
GSTP1.C1.T4	.025	1.11/ .481	31.6	61.1	.548	75.7	68.4	83.3	86.5 (74.5, 98.6)
GSTP1.C3.T4	.025	.444/ .208	63.2	5.56	.258	81.1	73.7	88.9	86.5 (73.5, 99.6)
RNF219.C12	.025	1.29/ .771	47.4	50.0	.866	81.1	73.7	88.9	85.1 (72.6, 97.6)
RNF219.T1.T14	.025	98.1/ 98.7	21.1	50.0	98.4	81.1	78.9	83.3	87.4 (75.6, 99.2)
RNF219.T7.T16	.025	98.1/ 98.8	36.8	55.6	98.7	73.0	63.2	83.3	85.1 (72.1, 98.1)
RNF219.T3.C11	.025	1.01/ .535	63.2	61.1	.723	75.7	73.7	77.8	87.4 (76.6, 98.3)
RNF219.C16.T17	.025	.549/ .769	57.9	16.7	.683	81.1	78.9	83.3	86.5 (74.0, 99.1)
GSTP1.T13.C14	.030	2.38/ .418	42.1	61.1	.679	75.7	68.4	83.3	87.7 (76.9, 98.5)
RNF219.T12.C15	.030	.357/ .523	73.7	5.56	.355	78.4	84.2	72.2	85.7 (71.9, 99.5)
GSTP1.T9.T12	.036	90.1/ 98.3	36.8	61.1	98.8	73.0	63.2	83.3	84.8 (71.8, 97.8)
GSTP1.T8.C14	.036	1.84/ .418	42.1	61.1	.386	75.7	68.4	83.3	86.3 (74.7, 97.8)
GSTP1.T9.C17	.036	.432/ .136	47.4	5.56	.174	81.1	73.7	88.9	86.0 (72.3, 99.6)
GSTP1.C3.T5	.036	.448/ .200	57.9	5.56	.246	86.5	78.9	94.4	86.3 (71.5, 100)
RNF219.T1.T11	.036	97.9/ 98.6	68.4	38.9	98.1	75.7	73.7	77.8	84.5 (71.7, 97.4)
RNF219.T9.C15	.036	.365/ .524	68.4	5.56	.379	78.4	84.2	72.2	85.1 (71.0, 99.2)
RNF219.T11.C15	.036	.357/ .523	73.7	5.56	.353	81.1	84.2	77.8	85.1 (71.1, 99.1)
RNF219.T15.C16	.036	.553/ .768	57.9	16.7	.685	81.1	78.9	83.3	86.3 (73.6, 98.9)
GSTP1.T1.C14	.042	1.47/ .418	31.6	61.1	.403	75.7	68.4	83.3	86.0 (74.0, 97.9)
GSTP1.C1.T5	.042	1.09/ .482	31.6	44.4	.546	75.7	68.4	83.3	85.1 (72.5, 97.7)
